# Supplementary material for: Comprehensive Analysis of Cathepsin Genes in Hemiptera: Functional Characterization of the Venomous Cathepsin B from Sycanus bifidus
Source: Insects. 2025 Oct 22;16(11):1078. doi: 10.3390/insects16111078 (PMC12653315; doi:10.3390/insects16111078)
Supplement: Supplementary file 1 [file insects-16-01078-s001.zip]

Archive with 10 entries (9 files):
- Supplementary Files/
- Supplementary Files/Figure S1.docx
- Supplementary Files/Figure S2.docx
- Supplementary Files/Figure S3.docx
- Supplementary Files/Figure S4.docx
- Supplementary Files/Table S1.fasta
- Supplementary Files/Table S2.fasta
- Supplementary Files/Table S3.docx
- Supplementary Files/Table S4.docx
- Supplementary Files/Table S5.docx
